# Supplementary material for: Quality of Life in Rectal Cancer Treatments: An Updated Systematic Review of Randomized Controlled Trials (2013–2023)
Source: Cancers (Basel). 2025 Jul 11;17(14):2310. doi: 10.3390/cancers17142310 (PMC12294010; doi:10.3390/cancers17142310)
Supplement: Supplementary file 1 [file cancers-17-02310-s001.zip]

Archive with 1 entries (1 files):
- cancers-3641623-supplementary.pdf
